# Supplementary material for: Green Synthesis and Characterization of Fe-Ti Mixed Nanoparticles for Enhanced Lead Removal from Aqueous Solutions
Source: Molecules. 2025 Apr 24;30(9):1902. doi: 10.3390/molecules30091902 (PMC12074276; doi:10.3390/molecules30091902)
Supplement: Supplementary file 1 [file molecules-30-01902-s001.zip]

Archive with 1 entries (1 files):
- molecules-3576208-supplementary.pdf
